# Supplementary material for: An Innovative Vortex-Assisted Liquid-Liquid Microextraction Approach Using Deep Eutectic Solvent: Application for the Spectrofluorometric Determination of Rhodamine B in Water, Food and Cosmetic Samples
Source: Molecules. 2024 Jul 19;29(14):3397. doi: 10.3390/molecules29143397 (PMC11280433; doi:10.3390/molecules29143397)
Supplement: Supplementary file 1 [file molecules-29-03397-s001.zip]

Archive with 1 entries (1 files):
- molecules-3103785-supplementary.pdf
